# Supplementary material for: Prospective network analysis of proinflammatory proteins, lipid markers, and depression components in midlife community women
Source: Psychol Med. 2022 Aug 4;53(11):5267–78. doi: 10.1017/S003329172200232X (PMC9898473; doi:10.1017/S003329172200232X)
Supplement: Supplementary file 1 [file S003329172200232Xsup.zip]

Archive with 2 entries (2 files):
- S003329172200232Xsup002.docx
- S003329172200232Xsup001.docx
